# Supplementary material for: The Effects of Long-Term High Fat and/or High Sugar Feeding on Sources of Postprandial Hepatic Glycogen and Triglyceride Synthesis in Mice
Source: Nutrients. 2024 Jul 9;16(14):2186. doi: 10.3390/nu16142186 (PMC11279633; doi:10.3390/nu16142186)
Supplement: Supplementary file 1 [file nutrients-16-02186-s001.zip]

Archive with 1 entries (1 files):
- nutrients-3087982-supplementary.pdf
